# Supplementary material for: Higher Levels of Serum Uric Acid Have a Significant Association with Lower Incidence of Lower Urinary Tract Symptoms in Healthy Korean Men
Source: Metabolites. 2022 Jul 14;12(7):649. doi: 10.3390/metabo12070649 (PMC9322789; doi:10.3390/metabo12070649)
Supplement: Supplementary file 1 [file metabolites-12-00649-s001.zip]

Archive with 1 entries (1 files):
- metabolites-1799349-supplementary.pdf
